# Supplementary material for: Assessment of the Anthropogenic Impact and Distribution of Potentially Toxic and Rare Earth Elements in Lake Sediments from North-Eastern Romania
Source: Toxics. 2022 May 10;10(5):242. doi: 10.3390/toxics10050242 (PMC9145426; doi:10.3390/toxics10050242)
Supplement: Supplementary file 1 [file toxics-10-00242-s001.zip]

Archive with 1 entries (1 files):
- toxics-1706967-supplementary.pdf
